# Supplementary material for: Evaluating large language model agents for automation of atomic force microscopy
Source: Nat Commun. 2025 Oct 14;16:9104. doi: 10.1038/s41467-025-64105-7 (PMC12521570; doi:10.1038/s41467-025-64105-7)
Supplement: Supplementary file 3 — Source Data [file 41467_2025_64105_MOESM3_ESM.xlsx]

## Sheet: Figure-2
Figure 2a
Tool Requirement	Single tool	Multiple tools
Questions	0.31	0.69
Agent Requirement	Single agent	Multiple agents
Questions	0.83	0.17
Figure 2b
Operation type	Basic	Advanced
Questions	0.56	0.44
Figure 2c
	Number of Questions
Image analyzer tool	48
Image optimizer tool	4
Document retriever tool	66
Code executor tool	66
Data handler agent	52
AFM handler agent	66
Figure 2d
	Number of Questions
Documentation	50
Analysis	14
Calculation	10
Documentation & Analysis	5
Documentation & Calculation	5
Analysis & Calculation	8
All	6

## Sheet: Figure-3
Figure3a
Model	Question type	Accuracy (%)
GPT-4o	Documentation	83.3
	Analysis	33.3
	Calculation	56.7
	Documentation & Analysis	23.3
	Documentation & Calculation	36.7
	Analysis & Calculation	43.8
	All	33.3
GPT-3.5-turbo-0125	Documentation	63.7
	Analysis	0
	Calculation	3.3
	Documentation & Analysis	0
	Documentation & Calculation	0
	Analysis & Calculation	0
	All	0
Llama-3.3-70B-versatile	Documentation	66.3
	Analysis	21.4
	Calculation	6.7
	Documentation & Analysis	0
	Documentation & Calculation	0
	Analysis & Calculation	6.3
	All	0
Claude-3.5-sonnet-20241022	Documentation	85.3
	Analysis	2.4
	Calculation	10
	Documentation & Analysis	6.7
	Documentation & Calculation	6.7
	Analysis & Calculation	8.3
	All	5.6
Figure 3b
Metrices	GPT-4o					GPT-3.5					Llama 3.3					Claude 3.5
	Trial 1	Trial 2	Trial 3	Mean	SD	Trial 1	Trial 2	Trial 3	Mean	SD	Trial 1	Trial 2	Trial 3	Mean	SD	Trial 1	Trial 2	Trial 3	Mean	SD
Success Rate (%)	65.5	61.5	68	65	3.27872	34	32.5	32	32.8333	1.04083	37	38	37	37.3333	0.57735	46.5	44.5	46	45.6667	1.04083
AFM Handler Calls	2.52941	2.5098	2.47059	2.50327	0.0299515	5.41667	5.08333	4.20833	4.90278	0.624073	4.76923	4.88462	4.76923	4.80769	0.0666173	3.075	3.05	3.05	3.05833	0.0144338
Data Handler Calls	0.529412	0.490196	0.45098	0.490196	0.0392157	0	0	0	0	0	0.5	0.230769	0.5	0.410256	0.15544	0	0	0	0	0
Number of Steps	6.03922	6	5.84314	5.96078	0.103755	10.8333	10.1667	8.41667	9.80556	1.24815	10	10.2308	10	10.0769	0.133235	6.15	6.1	6.1	6.11667	0.0288675
Total Tokens	2999.22	2874.8	2838.63	2904.22	84.2374	6144.46	5328.29	3877.04	5116.6	1148.44	6879.81	6918.77	6879.81	6892.79	22.4945	4394.35	4350.95	4349.68	4364.99	25.4331
Prompt Tokens	2812.92	2689.08	2650.18	2717.39	84.9867	5844.58	5051.54	3649.29	4848.47	1111.64	6631.85	6660.65	6631.85	6641.45	16.6321	4029.6	3987.9	3987.47	4001.66	24.1991
Completion Tokens	186.294	185.725	188.451	186.824	1.4378	299.875	276.75	227.75	268.125	36.8279	247.962	258.115	247.962	251.346	5.86233	364.75	363.05	362.2	363.333	1.2984
Tokens per Step	486.908	474.529	483.501	481.646	6.39476	567.181	524.094	460.639	517.305	53.5946	671.945	668.889	671.945	670.927	1.76462	714.528	713.27	713.061	713.62	0.793535
Latency (s)	10.9824	10.5678	10.3659	10.6387	0.314283	11.8625	11.4662	10.2737	11.2008	0.826962	7.33538	6.31192	7.33538	6.99423	0.590896	17.5492	16.9055	17.4767	17.3105	0.352609
Time/Step (s)	1.83966	1.79884	1.80824	1.81558	0.0213725	1.095	1.12783	1.22064	1.14782	0.0651648	0.723928	0.61499	0.723928	0.687615	0.0628951	2.85354	2.77139	2.86504	2.82999	0.0510714
Latency/1000 Tokens (s)	3.93311	3.9133	3.83317	3.89319	0.0529173	1.9306	2.15196	2.64989	2.24415	0.368402	1.12736	0.955746	1.12736	1.07016	0.0990837	3.99359	3.88547	4.01794	3.96567	0.0705118
Figure 3c
Row Labels	GPT-4o					GPT-3.5					Llama 3.3					Claude 3.5
	Trial 1	Trial 2	Trial 3	Mean	SD	Trial 1	Trial 2	Trial 3	Mean	SD	Trial 1	Trial 2	Trial 3	Mean	SD	Trial 1	Trial 2	Trial 3	Mean	SD
AFM Handler	74.2424	71.9697	77.2727	74.4949	2.66052	50	47.7273	46.9697	48.2323	1.57702	50.7576	49.2424	50.7576	50.2525	0.874773	65.9091	65.9091	66.6667	66.1616	0.437387
Data Handeler	42.3077	35.5769	45.1923	41.0256	4.93423	1.92308	1.92308	1.92308	1.92308	0	8.65385	12.5	8.65385	9.9359	2.22058	8.65385	4.80769	6.73077	6.73077	1.92308
Code executor	74.2424	71.9697	77.2727	74.4949	2.66052	50	47.7273	46.9697	48.2323	1.57702	50.7576	49.2424	50.7576	50.2525	0.874773	65.9091	65.9091	66.6667	66.1616	0.437387
Document Retriver	74.2424	71.9697	77.2727	74.4949	2.66052	50	47.7273	46.9697	48.2323	1.57702	50.7576	49.2424	50.7576	50.2525	0.874773	65.9091	65.9091	66.6667	66.1616	0.437387
Image optimizer	62.5	62.5	62.5	62.5	0	0	0	0	0	0	25	25	25	25	0	12.5	12.5	12.5	12.5	0
Image Anlyser	40.625	33.3333	43.75	39.2361	5.34542	2.08333	2.08333	2.08333	2.08333	0	7.29167	11.4583	7.29167	8.68056	2.40563	8.33333	4.16667	6.25	6.25	2.08333
Figure 3d
Task required	GPT-4o					GPT-3.5					Llama 3.3					Claude 3.5
	Trial 1	Trial 2	Trial 3	Mean	SD	Trial 1	Trial 2	Trial 3	Mean	SD	Trial 1	Trial 2	Trial 3	Mean	SD	Trial 1	Trial 2	Trial 3	Mean	SD
Multiple tools	73.913	71.7391	76.8116	74.1546	2.54484	49.2754	45.6522	44.9275	46.6184	2.32938	48.5507	50	48.5507	49.0338	0.83674	63.0435	63.0435	63.7681	63.285	0.41837
Single tool	46.7742	38.7097	48.3871	44.6237	5.18476	0	3.22581	3.22581	2.15054	1.86242	11.2903	11.2903	11.2903	11.2903	0	9.67742	3.22581	6.45161	6.45161	3.22581
Multiple agents	38.2353	38.2353	38.2353	38.2353	0	5.88235	0	0	1.96078	3.39618	5.88235	17.6471	5.88235	9.80392	6.79236	8.82353	8.82353	8.82353	8.82353	0
Single agent	71.0843	66.2651	74.0964	70.4819	3.95026	39.759	39.1566	38.5542	39.1566	0.60241	43.3735	42.1687	43.3735	42.9719	0.695603	54.2169	51.8072	53.6145	53.2129	1.25402
Advanced	35.2273	26.1364	36.3636	32.5758	5.60555	2.27273	2.27273	3.40909	2.65152	0.65608	5.68182	5.68182	5.68182	5.68182	1.08779e-15	10.2273	7.95455	9.09091	9.09091	1.13636
Basic	89.2857	89.2857	92.8571	90.4762	2.06197	58.9286	56.25	54.4643	56.5476	2.24697	61.6071	63.3929	61.6071	62.2024	1.03098	75	73.2143	75	74.4048	1.03098

## Sheet: Figure-4
Model	Error type
	Instruction adherence	Agent selection	Tool selection	Code generation
GPT-4o	5.7	1.3	0.3	21.7
GPT-3.5-turbo-0125	7	27.3	0.3	32
Llama-3.3-70B-versatile	13.3	4.3	11	32
Claude-3.5-sonnet-20241022	13	28.3	3	7.3

## Sheet: Figure-5
	Figure 5a																									Figure 5b					Figure 5c				Figure 5d
	X Forward	Y Forward	X backward	Y backward	X Forward	Y Forward	X backward	Y backward	X Forward	Y Forward	X backward	Y backward	X Forward	Y Forward	X backward	Y backward	X Forward	Y Forward	X backward	Y backward	X Forward	Y Forward	X backward	Y backward		X Forward	Y Forward	X backward	Y backward		Gen	SSIM mean	SSIM max		X	Y	X	Y	X	Y
	0	1.87e-08	0	1.4e-08	0	1.47e-08	0	2.1e-08	0	1.52e-08	0	2.11e-08	0	8.99e-09	0	1.07e-08	0	1.53e-08	0	2.27e-08	0	1.5e-08	0	1.95e-08		0	6.97e-09	0	7.86e-09		1	0.586356	0.768225		0	7.86e-08	0	8.01e-10	0	6.37e-10
	7.92e-07	1.89e-08	7.92e-07	2.04e-08	7.92e-07	1.65e-08	7.92e-07	2.05e-08	7.92e-07	1.49e-08	7.93e-07	3.1e-08	7.92e-07	1.02e-08	7.93e-07	1.15e-08	7.92e-07	1.7e-08	7.92e-07	2.23e-08	7.92e-07	1.67e-08	7.92e-07	1.91e-08		3.92e-07	7.41e-09	3.92e-07	7.53e-09		2	0.767974	0.768454		3.13e-08	7.88e-08	3.14e-08	7.25e-10	3.14e-08	5.39e-10
	1.58e-06	1.93e-08	1.58e-06	4.46e-08	1.58e-06	1.78e-08	1.58e-06	2.67e-08	1.58e-06	1.46e-08	1.59e-06	5.58e-08	1.58e-06	1.13e-08	1.59e-06	2.53e-08	1.58e-06	1.83e-08	1.58e-06	2.88e-08	1.58e-06	1.79e-08	1.58e-06	2.57e-08		7.85e-07	8.09e-09	7.85e-07	8.43e-09		3	0.768197	0.768454		6.26e-08	7.9e-08	6.29e-08	6.29e-10	6.29e-08	4.63e-10
	2.38e-06	2.17e-08	2.38e-06	8.99e-08	2.38e-06	2.12e-08	2.38e-06	7.72e-08	2.38e-06	1.56e-08	2.38e-06	8.72e-08	2.38e-06	1.56e-08	2.38e-06	7.76e-08	2.38e-06	2.16e-08	2.38e-06	7.89e-08	2.38e-06	2.13e-08	2.38e-06	7.64e-08		1.18e-06	8e-09	1.18e-06	3.09e-08		4	0.775162	0.788807		9.39e-08	7.92e-08	9.43e-08	5.73e-10	9.43e-08	4.72e-10
	3.17e-06	5.33e-08	3.17e-06	1.16e-07	3.17e-06	7.04e-08	3.17e-06	1.22e-07	3.17e-06	3.44e-08	3.17e-06	1.02e-07	3.17e-06	6.16e-08	3.17e-06	1.15e-07	3.17e-06	7.01e-08	3.17e-06	1.23e-07	3.17e-06	7.03e-08	3.17e-06	1.2e-07		1.57e-06	2.83e-08	1.57e-06	8.37e-08		5	0.784801	0.788807		1.25e-07	7.95e-08	1.26e-07	5.39e-10	1.26e-07	4.8e-10
	3.96e-06	9.56e-08	3.96e-06	1.19e-07	3.96e-06	1.17e-07	3.96e-06	1.3e-07	3.96e-06	6.54e-08	3.96e-06	1.02e-07	3.96e-06	1.07e-07	3.96e-06	1.2e-07	3.96e-06	1.17e-07	3.96e-06	1.32e-07	3.96e-06	1.17e-07	3.96e-06	1.29e-07		1.96e-06	8.53e-08	1.96e-06	1.1e-07		6	0.78975	0.790559		1.57e-07	7.97e-08	1.57e-07	5.15e-10	1.57e-07	4.73e-10
	4.75e-06	1.18e-07	4.75e-06	1.19e-07	4.75e-06	1.27e-07	4.75e-06	1.3e-07	4.75e-06	8.9e-08	4.76e-06	9.94e-08	4.75e-06	1.2e-07	4.76e-06	1.2e-07	4.75e-06	1.28e-07	4.75e-06	1.32e-07	4.75e-06	1.28e-07	4.75e-06	1.29e-07		2.35e-06	1.16e-07	2.35e-06	1.12e-07		7	0.790225	0.790559		1.88e-07	8e-08	1.89e-07	4.94e-10	1.89e-07	4.79e-10
	5.55e-06	1.25e-07	5.55e-06	1.18e-07	5.55e-06	1.27e-07	5.55e-06	1.3e-07	5.55e-06	1.03e-07	5.55e-06	9.45e-08	5.55e-06	1.2e-07	5.55e-06	1.21e-07	5.55e-06	1.27e-07	5.55e-06	1.32e-07	5.55e-06	1.27e-07	5.55e-06	1.29e-07		2.75e-06	1.19e-07	2.75e-06	1.12e-07		8	0.790225	0.790559		2.19e-07	8.03e-08	2.2e-07	4.7e-10	2.2e-07	4.79e-10
	6.34e-06	1.27e-07	6.34e-06	1.16e-07	6.34e-06	1.26e-07	6.34e-06	1.31e-07	6.34e-06	1.11e-07	6.34e-06	8.6e-08	6.34e-06	1.19e-07	6.34e-06	1.21e-07	6.34e-06	1.27e-07	6.34e-06	1.33e-07	6.34e-06	1.26e-07	6.34e-06	1.29e-07		3.14e-06	1.19e-07	3.14e-06	1.12e-07		9	0.791474	0.793426		2.5e-07	8.06e-08	2.51e-07	4.54e-10	2.52e-07	4.65e-10
	7.13e-06	1.27e-07	7.13e-06	1.06e-07	7.13e-06	1.25e-07	7.13e-06	1.31e-07	7.13e-06	1.15e-07	7.13e-06	7.16e-08	7.13e-06	1.18e-07	7.13e-06	1.2e-07	7.13e-06	1.26e-07	7.13e-06	1.33e-07	7.13e-06	1.26e-07	7.13e-06	1.3e-07		3.53e-06	1.19e-07	3.53e-06	1.12e-07		10	0.792636	0.793552		2.82e-07	8.09e-08	2.83e-07	4.37e-10	2.83e-07	4.63e-10
	7.92e-06	1.26e-07	7.92e-06	7.88e-08	7.92e-06	1.25e-07	7.92e-06	1.23e-07	7.92e-06	1.18e-07	7.93e-06	4.73e-08	7.92e-06	1.18e-07	7.93e-06	1.03e-07	7.92e-06	1.25e-07	7.92e-06	1.24e-07	7.92e-06	1.25e-07	7.92e-06	1.21e-07		3.92e-06	1.19e-07	3.92e-06	1.12e-07		11	0.798927	0.805968		3.13e-07	8.11e-08	3.14e-07	4.2e-10	3.14e-07	4.54e-10
	8.72e-06	1.21e-07	8.72e-06	3.18e-08	8.71e-06	1.18e-07	8.71e-06	6.3e-08	8.72e-06	1.17e-07	8.72e-06	1.96e-08	8.72e-06	1.1e-07	8.72e-06	4.44e-08	8.72e-06	1.19e-07	8.72e-06	6.47e-08	8.71e-06	1.18e-07	8.71e-06	6.1e-08		4.32e-06	1.19e-07	4.31e-06	1.12e-07		12	0.810442	0.812844		3.44e-07	8.14e-08	3.46e-07	4.06e-10	3.46e-07	4.38e-10
	9.51e-06	8.11e-08	9.51e-06	1.33e-08	9.51e-06	5.76e-08	9.51e-06	2.54e-08	9.51e-06	9.3e-08	9.51e-06	1.47e-08	9.51e-06	5.37e-08	9.51e-06	1.42e-08	9.51e-06	5.91e-08	9.51e-06	2.72e-08	9.51e-06	5.81e-08	9.51e-06	2.38e-08		4.71e-06	1.19e-07	4.71e-06	1.12e-07		13	0.814094	0.815346		3.76e-07	8.17e-08	3.77e-07	3.9e-10	3.77e-07	4.31e-10
	1.03e-05	4.12e-08	1.03e-05	1.63e-08	1.03e-05	2.01e-08	1.03e-05	1.94e-08	1.03e-05	6.19e-08	1.03e-05	2.56e-08	1.03e-05	1.56e-08	1.03e-05	1.06e-08	1.03e-05	2.12e-08	1.03e-05	2.11e-08	1.03e-05	2.05e-08	1.03e-05	1.79e-08		5.1e-06	1.19e-07	5.1e-06	1.13e-07		14	0.815978	0.817261		4.07e-07	8.2e-08	4.09e-07	3.7e-10	4.09e-07	4.2e-10
	1.11e-05	2.32e-08	1.11e-05	3.11e-08	1.11e-05	1.49e-08	1.11e-05	1.93e-08	1.11e-05	4.04e-08	1.11e-05	4.54e-08	1.11e-05	7.76e-09	1.11e-05	1.44e-08	1.11e-05	1.55e-08	1.11e-05	2.13e-08	1.11e-05	1.51e-08	1.11e-05	1.8e-08		5.49e-06	1.19e-07	5.49e-06	1.13e-07		15	0.817459	0.818838		4.38e-07	8.23e-08	4.4e-07	3.54e-10	4.4e-07	4.04e-10
	1.19e-05	1.69e-08	1.19e-05	7.17e-08	1.19e-05	1.48e-08	1.19e-05	4.63e-08	1.19e-05	2.73e-08	1.19e-05	7.75e-08	1.19e-05	7.01e-09	1.19e-05	5.2e-08	1.19e-05	1.55e-08	1.19e-05	4.87e-08	1.19e-05	1.49e-08	1.19e-05	4.56e-08		5.88e-06	1.2e-07	5.88e-06	1.13e-07						4.7e-07	8.25e-08	4.71e-07	3.38e-10	4.72e-07	3.93e-10
	1.27e-05	3.23e-08	1.27e-05	1.11e-07	1.27e-05	4.3e-08	1.27e-05	1.1e-07	1.27e-05	2.93e-08	1.27e-05	1.01e-07	1.27e-05	3.55e-08	1.27e-05	1.07e-07	1.27e-05	4.31e-08	1.27e-05	1.12e-07	1.27e-05	4.3e-08	1.27e-05	1.09e-07		6.28e-06	1.2e-07	6.28e-06	1.14e-07						5.01e-07	8.28e-08	5.03e-07	3.22e-10	5.03e-07	3.76e-10
	1.35e-05	7.9e-08	1.35e-05	1.2e-07	1.35e-05	1.06e-07	1.35e-05	1.28e-07	1.35e-05	5.6e-08	1.35e-05	1.05e-07	1.35e-05	9.37e-08	1.35e-05	1.2e-07	1.35e-05	1.06e-07	1.35e-05	1.3e-07	1.35e-05	1.06e-07	1.35e-05	1.27e-07		6.67e-06	1.2e-07	6.67e-06	1.14e-07						5.32e-07	8.31e-08	5.34e-07	3.14e-10	5.35e-07	3.63e-10
	1.43e-05	1.09e-07	1.43e-05	1.2e-07	1.43e-05	1.25e-07	1.43e-05	1.29e-07	1.43e-05	8.08e-08	1.43e-05	1.03e-07	1.43e-05	1.15e-07	1.43e-05	1.21e-07	1.43e-05	1.26e-07	1.43e-05	1.31e-07	1.43e-05	1.25e-07	1.43e-05	1.27e-07		7.06e-06	1.2e-07	7.06e-06	1.15e-07						5.64e-07	8.34e-08	5.66e-07	3.05e-10	5.66e-07	3.44e-10
	1.51e-05	1.19e-07	1.51e-05	1.2e-07	1.51e-05	1.25e-07	1.51e-05	1.29e-07	1.51e-05	9.61e-08	1.51e-05	9.94e-08	1.51e-05	1.17e-07	1.51e-05	1.21e-07	1.51e-05	1.26e-07	1.51e-05	1.31e-07	1.51e-05	1.26e-07	1.51e-05	1.28e-07		7.45e-06	1.21e-07	7.45e-06	9.49e-08						5.95e-07	8.37e-08	5.97e-07	2.92e-10	5.97e-07	3.17e-10
	1.58e-05	1.22e-07	1.58e-05	1.19e-07	1.58e-05	1.25e-07	1.58e-05	1.29e-07	1.58e-05	1.05e-07	1.59e-05	9.29e-08	1.58e-05	1.16e-07	1.59e-05	1.21e-07	1.58e-05	1.26e-07	1.58e-05	1.31e-07	1.58e-05	1.25e-07	1.58e-05	1.28e-07		7.85e-06	9.76e-08	7.85e-06	3.35e-08						6.26e-07	8.39e-08	6.29e-07	2.78e-10	6.29e-07	2.95e-10
	1.66e-05	1.23e-07	1.66e-05	1.13e-07	1.66e-05	1.24e-07	1.66e-05	1.3e-07	1.66e-05	1.1e-07	1.66e-05	8.17e-08	1.66e-05	1.16e-07	1.66e-05	1.22e-07	1.66e-05	1.25e-07	1.66e-05	1.32e-07	1.66e-05	1.25e-07	1.66e-05	1.29e-07		8.24e-06	3.81e-08	8.24e-06	6.11e-09						6.57e-07	8.42e-08	6.6e-07	2.66e-10	6.6e-07	2.89e-10
	1.74e-05	1.23e-07	1.74e-05	9.76e-08	1.74e-05	1.24e-07	1.74e-05	1.3e-07	1.74e-05	1.13e-07	1.74e-05	6.28e-08	1.74e-05	1.15e-07	1.74e-05	1.17e-07	1.74e-05	1.25e-07	1.74e-05	1.31e-07	1.74e-05	1.24e-07	1.74e-05	1.28e-07		8.63e-06	1.26e-08	8.63e-06	3.8e-09						6.89e-07	8.45e-08	6.92e-07	2.53e-10	6.92e-07	2.74e-10
	1.82e-05	1.23e-07	1.82e-05	5.39e-08	1.82e-05	1.24e-07	1.82e-05	9.93e-08	1.82e-05	1.15e-07	1.82e-05	3.23e-08	1.82e-05	1.15e-07	1.82e-05	7.53e-08	1.82e-05	1.25e-07	1.82e-05	1e-07	1.82e-05	1.25e-07	1.82e-05	9.71e-08		9.02e-06	1.12e-08	9.02e-06	3.57e-09						7.2e-07	8.48e-08	7.23e-07	2.42e-10	7.23e-07	2.65e-10
	1.9e-05	1.02e-07	1.9e-05	1.62e-08	1.9e-05	9.21e-08	1.9e-05	3.03e-08	1.9e-05	1.04e-07	1.9e-05	1.47e-08	1.9e-05	8.25e-08	1.9e-05	1.88e-08	1.9e-05	9.34e-08	1.9e-05	3.22e-08	1.9e-05	9.25e-08	1.9e-05	2.87e-08		9.42e-06	1.21e-08	9.41e-06	3.18e-09						7.51e-07	8.51e-08	7.54e-07	2.37e-10	7.55e-07	2.58e-10
	1.98e-05	5.06e-08	1.98e-05	1.45e-08	1.98e-05	2.54e-08	1.98e-05	1.9e-08	1.98e-05	7.01e-08	1.98e-05	2.15e-08	1.98e-05	2.11e-08	1.98e-05	1.11e-08	1.98e-05	2.69e-08	1.98e-05	2.08e-08	1.98e-05	2.6e-08	1.98e-05	1.76e-08		9.81e-06	1.26e-08	9.81e-06	2.7e-09						7.83e-07	8.54e-08	7.86e-07	2.32e-10	7.86e-07	2.53e-10
	2.06e-05	2.45e-08	2.06e-05	2.29e-08	2.06e-05	1.39e-08	2.06e-05	1.78e-08	2.06e-05	4.39e-08	2.06e-05	3.7e-08	2.06e-05	6.06e-09	2.06e-05	1.15e-08	2.06e-05	1.47e-08	2.06e-05	1.97e-08	2.06e-05	1.41e-08	2.06e-05	1.65e-08		1.02e-05	1.31e-08	1.02e-05	2.09e-09						8.14e-07	8.57e-08	8.17e-07	2.26e-10	8.18e-07	2.47e-10
	2.14e-05	1.53e-08	2.14e-05	4.84e-08	2.14e-05	1.41e-08	2.14e-05	2.18e-08	2.14e-05	2.79e-08	2.14e-05	6.31e-08	2.14e-05	4.87e-09	2.14e-05	2.44e-08	2.14e-05	1.48e-08	2.14e-05	2.42e-08	2.14e-05	1.43e-08	2.14e-05	2.09e-08		1.06e-05	1.38e-08	1.06e-05	1.43e-09						8.45e-07	8.6e-08	8.49e-07	2.21e-10	8.49e-07	2.41e-10
	2.22e-05	1.41e-08	2.22e-05	1.02e-07	2.22e-05	1.67e-08	2.22e-05	8.34e-08	2.22e-05	1.92e-08	2.22e-05	9.85e-08	2.22e-05	8.45e-09	2.22e-05	9.06e-08	2.22e-05	1.73e-08	2.22e-05	8.57e-08	2.22e-05	1.68e-08	2.22e-05	8.27e-08		1.1e-05	1.41e-08	1.1e-05	7.42e-09						8.77e-07	8.62e-08	8.8e-07	2.17e-10	8.8e-07	2.3e-10
	2.3e-05	5.43e-08	2.3e-05	1.21e-07	2.3e-05	8.16e-08	2.3e-05	1.27e-07	2.3e-05	3.78e-08	2.3e-05	1.08e-07	2.3e-05	7.03e-08	2.3e-05	1.2e-07	2.3e-05	8.14e-08	2.3e-05	1.29e-07	2.3e-05	8.13e-08	2.3e-05	1.25e-07		1.14e-05	1.54e-08	1.14e-05	5.76e-08						9.08e-07	8.65e-08	9.12e-07	2.15e-10	9.12e-07	2.29e-10
	2.38e-05	9.77e-08	2.38e-05	1.21e-07	2.38e-05	1.24e-07	2.38e-05	1.28e-07	2.38e-05	6.82e-08	2.38e-05	1.07e-07	2.38e-05	1.11e-07	2.38e-05	1.21e-07	2.38e-05	1.24e-07	2.38e-05	1.3e-07	2.38e-05	1.24e-07	2.38e-05	1.26e-07		1.18e-05	5.95e-08	1.18e-05	1.03e-07						9.39e-07	8.68e-08	9.43e-07	2.11e-10	9.43e-07	2.32e-10
	2.46e-05	1.14e-07	2.46e-05	1.22e-07	2.46e-05	1.25e-07	2.46e-05	1.28e-07	2.46e-05	8.72e-08	2.46e-05	1.04e-07	2.46e-05	1.15e-07	2.46e-05	1.21e-07	2.46e-05	1.26e-07	2.46e-05	1.3e-07	2.46e-05	1.25e-07	2.46e-05	1.27e-07		1.22e-05	1.05e-07	1.22e-05	1.13e-07						9.71e-07	8.71e-08	9.74e-07	2.05e-10	9.75e-07	2.25e-10
	2.54e-05	1.19e-07	2.54e-05	1.21e-07	2.54e-05	1.25e-07	2.54e-05	1.28e-07	2.54e-05	9.84e-08	2.54e-05	9.89e-08	2.54e-05	1.15e-07	2.54e-05	1.22e-07	2.54e-05	1.25e-07	2.54e-05	1.3e-07	2.54e-05	1.25e-07	2.53e-05	1.27e-07		1.26e-05	1.17e-07	1.26e-05	1.13e-07						1e-06	8.74e-08	1.01e-06	1.99e-10	1.01e-06	2.34e-10
	2.61e-05	1.2e-07	2.61e-05	1.18e-07	2.61e-05	1.24e-07	2.61e-05	1.29e-07	2.61e-05	1.05e-07	2.62e-05	9.02e-08	2.61e-05	1.14e-07	2.62e-05	1.22e-07	2.61e-05	1.25e-07	2.62e-05	1.31e-07	2.61e-05	1.24e-07	2.61e-05	1.28e-07		1.29e-05	1.16e-07	1.29e-05	1.13e-07						1.03e-06	8.77e-08	1.04e-06	1.89e-10	1.04e-06	2.54e-10
	2.69e-05	1.2e-07	2.69e-05	1.09e-07	2.69e-05	1.24e-07	2.69e-05	1.29e-07	2.69e-05	1.09e-07	2.69e-05	7.53e-08	2.69e-05	1.14e-07	2.69e-05	1.21e-07	2.69e-05	1.25e-07	2.69e-05	1.31e-07	2.69e-05	1.24e-07	2.69e-05	1.28e-07		1.33e-05	1.16e-07	1.33e-05	1.13e-07						1.06e-06	8.79e-08	1.07e-06	1.76e-10	1.07e-06	2.48e-10
	2.77e-05	1.2e-07	2.77e-05	8.12e-08	2.77e-05	1.24e-07	2.77e-05	1.22e-07	2.77e-05	1.11e-07	2.77e-05	5.06e-08	2.77e-05	1.13e-07	2.77e-05	1.05e-07	2.77e-05	1.24e-07	2.77e-05	1.23e-07	2.77e-05	1.24e-07	2.77e-05	1.2e-07		1.37e-05	1.16e-07	1.37e-05	1.13e-07						1.1e-06	8.82e-08	1.1e-06	1.66e-10	1.1e-06	2.43e-10
	2.85e-05	1.15e-07	2.85e-05	2.84e-08	2.85e-05	1.18e-07	2.85e-05	5.85e-08	2.85e-05	1.09e-07	2.85e-05	2.03e-08	2.85e-05	1.07e-07	2.85e-05	3.85e-08	2.85e-05	1.19e-07	2.85e-05	5.96e-08	2.85e-05	1.18e-07	2.85e-05	5.64e-08		1.41e-05	1.16e-07	1.41e-05	1.13e-07						1.13e-06	8.85e-08	1.13e-06	1.59e-10	1.13e-06	2.43e-10
	2.93e-05	7.27e-08	2.93e-05	1.4e-08	2.93e-05	5.27e-08	2.93e-05	1.77e-08	2.93e-05	8.45e-08	2.93e-05	1.89e-08	2.93e-05	4.48e-08	2.93e-05	1.13e-08	2.93e-05	5.45e-08	2.93e-05	1.95e-08	2.93e-05	5.34e-08	2.93e-05	1.62e-08		1.45e-05	1.16e-07	1.45e-05	1.13e-07						1.16e-06	8.88e-08	1.16e-06	1.54e-10	1.16e-06	2.38e-10
	3.01e-05	3.06e-08	3.01e-05	1.95e-08	3.01e-05	1.4e-08	3.01e-05	1.75e-08	3.01e-05	5.13e-08	3.01e-05	3.15e-08	3.01e-05	6.73e-09	3.01e-05	1.16e-08	3.01e-05	1.51e-08	3.01e-05	1.93e-08	3.01e-05	1.44e-08	3.01e-05	1.6e-08		1.49e-05	1.17e-07	1.49e-05	1.14e-07						1.19e-06	8.91e-08	1.19e-06	1.51e-10	1.19e-06	2.37e-10
	3.09e-05	1.56e-08	3.09e-05	3.57e-08	3.09e-05	1.34e-08	3.09e-05	1.87e-08	3.09e-05	3.11e-08	3.09e-05	5.23e-08	3.09e-05	3.1e-09	3.09e-05	1.71e-08	3.09e-05	1.43e-08	3.09e-05	2.08e-08	3.09e-05	1.36e-08	3.09e-05	1.74e-08		1.53e-05	1.17e-07	1.53e-05	1.14e-07						1.22e-06	8.94e-08	1.23e-06	1.5e-10	1.23e-06	2.39e-10
	3.17e-05	1.18e-08	3.17e-05	7.6e-08	3.17e-05	1.58e-08	3.17e-05	4.42e-08	3.17e-05	1.95e-08	3.17e-05	8.42e-08	3.17e-05	5.23e-09	3.17e-05	5.33e-08	3.17e-05	1.67e-08	3.17e-05	4.7e-08	3.17e-05	1.61e-08	3.17e-05	4.34e-08		1.57e-05	1.17e-07	1.57e-05	1.14e-07						1.25e-06	8.97e-08	1.26e-06	1.53e-10	1.26e-06	2.17e-10
	3.25e-05	2.63e-08	3.25e-05	1.19e-07	3.25e-05	4.04e-08	3.25e-05	1.15e-07	3.25e-05	2.17e-08	3.25e-05	1.09e-07	3.25e-05	3.03e-08	3.25e-05	1.15e-07	3.25e-05	4.08e-08	3.25e-05	1.18e-07	3.25e-05	4.04e-08	3.25e-05	1.14e-07		1.61e-05	1.18e-07	1.61e-05	1.15e-07						1.28e-06	9e-08	1.29e-06	1.58e-10	1.29e-06	2.1e-10
	3.33e-05	7.7e-08	3.33e-05	1.23e-07	3.33e-05	1.11e-07	3.33e-05	1.27e-07	3.33e-05	5.09e-08	3.33e-05	1.1e-07	3.33e-05	9.58e-08	3.33e-05	1.21e-07	3.33e-05	1.11e-07	3.33e-05	1.29e-07	3.33e-05	1.11e-07	3.33e-05	1.26e-07		1.65e-05	1.18e-07	1.65e-05	1.15e-07						1.31e-06	9.03e-08	1.32e-06	1.61e-10	1.32e-06	2.06e-10
	3.41e-05	1.05e-07	3.41e-05	1.23e-07	3.41e-05	1.25e-07	3.41e-05	1.27e-07	3.41e-05	7.55e-08	3.41e-05	1.08e-07	3.41e-05	1.13e-07	3.41e-05	1.22e-07	3.41e-05	1.26e-07	3.41e-05	1.29e-07	3.41e-05	1.26e-07	3.41e-05	1.26e-07		1.69e-05	1.19e-07	1.69e-05	1.16e-07						1.35e-06	9.06e-08	1.35e-06	1.61e-10	1.35e-06	1.78e-10
	3.49e-05	1.14e-07	3.49e-05	1.23e-07	3.49e-05	1.25e-07	3.49e-05	1.27e-07	3.49e-05	9.01e-08	3.49e-05	1.04e-07	3.49e-05	1.14e-07	3.49e-05	1.22e-07	3.49e-05	1.26e-07	3.49e-05	1.29e-07	3.49e-05	1.25e-07	3.49e-05	1.26e-07		1.73e-05	1.2e-07	1.73e-05	1.12e-07						1.38e-06	9.08e-08	1.38e-06	1.57e-10	1.38e-06	1.66e-10
	3.57e-05	1.17e-07	3.57e-05	1.21e-07	3.57e-05	1.24e-07	3.57e-05	1.28e-07	3.57e-05	9.88e-08	3.57e-05	9.66e-08	3.57e-05	1.13e-07	3.57e-05	1.23e-07	3.57e-05	1.25e-07	3.57e-05	1.3e-07	3.56e-05	1.25e-07	3.56e-05	1.27e-07		1.77e-05	1.17e-07	1.77e-05	5.96e-08						1.41e-06	9.11e-08	1.41e-06	1.59e-10	1.42e-06	1.58e-10
	3.64e-05	1.18e-07	3.65e-05	1.15e-07	3.64e-05	1.24e-07	3.64e-05	1.28e-07	3.64e-05	1.04e-07	3.65e-05	8.44e-08	3.65e-05	1.13e-07	3.65e-05	1.22e-07	3.64e-05	1.25e-07	3.65e-05	1.3e-07	3.64e-05	1.24e-07	3.64e-05	1.27e-07		1.8e-05	5.81e-08	1.8e-05	1.25e-08						1.44e-06	9.14e-08	1.45e-06	1.5e-10	1.45e-06	1.44e-10
	3.72e-05	1.17e-07	3.72e-05	9.51e-08	3.72e-05	1.24e-07	3.72e-05	1.24e-07	3.72e-05	1.07e-07	3.73e-05	6.39e-08	3.72e-05	1.12e-07	3.72e-05	1.13e-07	3.72e-05	1.25e-07	3.72e-05	1.26e-07	3.72e-05	1.24e-07	3.72e-05	1.23e-07		1.84e-05	1.65e-08	1.84e-05	4.81e-09						1.47e-06	9.17e-08	1.48e-06	1.42e-10	1.48e-06	1.46e-10
	3.8e-05	1.15e-07	3.8e-05	5.37e-08	3.8e-05	1.2e-07	3.8e-05	9.07e-08	3.8e-05	1.07e-07	3.8e-05	3.56e-08	3.8e-05	1.08e-07	3.8e-05	7.18e-08	3.8e-05	1.21e-07	3.8e-05	9.15e-08	3.8e-05	1.2e-07	3.8e-05	8.88e-08		1.88e-05	9.89e-09	1.88e-05	4.66e-09						1.5e-06	9.2e-08	1.51e-06	1.22e-10	1.51e-06	1.52e-10
	3.88e-05	9.35e-08	3.88e-05	1.75e-08	3.88e-05	8.87e-08	3.88e-05	2.65e-08	3.88e-05	9.51e-08	3.88e-05	1.95e-08	3.88e-05	7.69e-08	3.88e-05	1.72e-08	3.88e-05	9e-08	3.88e-05	2.82e-08	3.88e-05	8.93e-08	3.88e-05	2.49e-08		1.92e-05	1.06e-08	1.92e-05	4.32e-09						1.53e-06	9.23e-08	1.54e-06	1.09e-10	1.54e-06	1.59e-10
	3.96e-05	4.46e-08	3.96e-05	1.83e-08	3.96e-05	2.49e-08	3.96e-05	1.68e-08	3.96e-05	6.23e-08	3.96e-05	2.83e-08	3.96e-05	1.75e-08	3.96e-05	1.21e-08	3.96e-05	2.64e-08	3.96e-05	1.88e-08	3.96e-05	2.56e-08	3.96e-05	1.55e-08		1.96e-05	1.14e-08	1.96e-05	3.85e-09						1.57e-06	9.25e-08	1.57e-06	1.01e-10	1.57e-06	1.48e-10
	4.04e-05	1.88e-08	4.04e-05	2.9e-08	4.04e-05	1.34e-08	4.04e-05	1.66e-08	4.04e-05	3.64e-08	4.04e-05	4.52e-08	4.04e-05	2.61e-09	4.04e-05	1.42e-08	4.04e-05	1.43e-08	4.04e-05	1.86e-08	4.04e-05	1.37e-08	4.04e-05	1.53e-08		2e-05	1.21e-08	2e-05	4.04e-09						1.6e-06	9.28e-08	1.6e-06	8.88e-11	1.6e-06	1.45e-10
	4.12e-05	1.01e-08	4.12e-05	5.87e-08	4.12e-05	1.39e-08	4.12e-05	3.04e-08	4.12e-05	2.09e-08	4.12e-05	7.26e-08	4.12e-05	1.84e-09	4.12e-05	3.63e-08	4.12e-05	1.48e-08	4.12e-05	3.31e-08	4.12e-05	1.42e-08	4.12e-05	2.94e-08		2.04e-05	1.24e-08	2.04e-05	8.09e-09						1.63e-06	9.31e-08	1.63e-06	7.96e-11	1.64e-06	1.27e-10
	4.2e-05	1.52e-08	4.2e-05	1.04e-07	4.2e-05	2.66e-08	4.2e-05	8.17e-08	4.2e-05	1.62e-08	4.2e-05	1.03e-07	4.2e-05	1.49e-08	4.2e-05	9.03e-08	4.2e-05	2.74e-08	4.2e-05	8.46e-08	4.2e-05	2.67e-08	4.2e-05	8.09e-08		2.08e-05	1.27e-08	2.08e-05	1.08e-08						1.66e-06	9.34e-08	1.67e-06	7.21e-11	1.67e-06	1.3e-10
	4.28e-05	4.92e-08	4.28e-05	1.24e-07	4.28e-05	7.64e-08	4.28e-05	1.25e-07	4.28e-05	3.25e-08	4.28e-05	1.13e-07	4.28e-05	6.33e-08	4.28e-05	1.22e-07	4.28e-05	7.67e-08	4.28e-05	1.27e-07	4.28e-05	7.62e-08	4.28e-05	1.24e-07		2.12e-05	1.28e-08	2.12e-05	3.24e-08						1.69e-06	9.37e-08	1.7e-06	5.92e-11	1.7e-06	1.34e-10
	4.36e-05	9.17e-08	4.36e-05	1.24e-07	4.36e-05	1.23e-07	4.36e-05	1.26e-07	4.36e-05	6.18e-08	4.36e-05	1.11e-07	4.36e-05	1.07e-07	4.36e-05	1.22e-07	4.36e-05	1.23e-07	4.36e-05	1.28e-07	4.36e-05	1.22e-07	4.36e-05	1.25e-07		2.16e-05	3.08e-08	2.16e-05	9.46e-08						1.72e-06	9.4e-08	1.73e-06	1.69e-10	1.73e-06	1.1e-10
	4.44e-05	1.08e-07	4.44e-05	1.24e-07	4.44e-05	1.25e-07	4.44e-05	1.26e-07	4.44e-05	8.08e-08	4.44e-05	1.07e-07	4.44e-05	1.12e-07	4.44e-05	1.22e-07	4.44e-05	1.26e-07	4.44e-05	1.28e-07	4.44e-05	1.26e-07	4.44e-05	1.25e-07		2.2e-05	9.36e-08	2.2e-05	1.13e-07						1.75e-06	9.44e-08	1.76e-06	2.87e-10	1.76e-06	1.03e-10
	4.52e-05	1.14e-07	4.52e-05	1.23e-07	4.52e-05	1.25e-07	4.52e-05	1.27e-07	4.52e-05	9.21e-08	4.52e-05	1.01e-07	4.52e-05	1.12e-07	4.52e-05	1.23e-07	4.52e-05	1.26e-07	4.52e-05	1.29e-07	4.52e-05	1.25e-07	4.52e-05	1.25e-07		2.24e-05	1.14e-07	2.24e-05	1.14e-07						1.78e-06	9.48e-08	1.79e-06	3.44e-10	1.79e-06	1.1e-10
	4.6e-05	1.15e-07	4.6e-05	1.19e-07	4.6e-05	1.24e-07	4.6e-05	1.27e-07	4.6e-05	9.86e-08	4.6e-05	9.1e-08	4.6e-05	1.11e-07	4.6e-05	1.23e-07	4.6e-05	1.25e-07	4.6e-05	1.29e-07	4.59e-05	1.24e-07	4.59e-05	1.26e-07		2.28e-05	1.16e-07	2.28e-05	1.14e-07						1.82e-06	9.51e-08	1.82e-06	3.66e-10	1.82e-06	8.97e-11
	4.67e-05	1.15e-07	4.68e-05	1.07e-07	4.67e-05	1.24e-07	4.67e-05	1.27e-07	4.68e-05	1.02e-07	4.68e-05	7.32e-08	4.68e-05	1.11e-07	4.68e-05	1.2e-07	4.67e-05	1.25e-07	4.68e-05	1.29e-07	4.67e-05	1.24e-07	4.67e-05	1.26e-07		2.31e-05	1.16e-07	2.31e-05	1.14e-07						1.85e-06	9.54e-08	1.85e-06	3.86e-10	1.86e-06	8.63e-11
	4.75e-05	1.15e-07	4.75e-05	7.19e-08	4.75e-05	1.24e-07	4.75e-05	1.04e-07	4.75e-05	1.05e-07	4.76e-05	4.41e-08	4.75e-05	1.11e-07	4.76e-05	9.04e-08	4.75e-05	1.25e-07	4.75e-05	1.05e-07	4.75e-05	1.25e-07	4.75e-05	1.03e-07		2.35e-05	1.16e-07	2.35e-05	1.14e-07						1.88e-06	9.57e-08	1.89e-06	3.97e-10	1.89e-06	7.9e-11
	4.83e-05	1.05e-07	4.83e-05	2.91e-08	4.83e-05	1.08e-07	4.83e-05	4.82e-08	4.83e-05	1.01e-07	4.83e-05	1.75e-08	4.83e-05	9.59e-08	4.83e-05	3.6e-08	4.83e-05	1.09e-07	4.83e-05	4.93e-08	4.83e-05	1.08e-07	4.83e-05	4.66e-08		2.39e-05	1.15e-07	2.39e-05	1.14e-07						1.91e-06	9.6e-08	1.92e-06	4.22e-10	1.92e-06	6.47e-11
	4.91e-05	6.77e-08	4.91e-05	1.5e-08	4.91e-05	5.51e-08	4.91e-05	1.63e-08	4.91e-05	7.77e-08	4.91e-05	1.2e-08	4.91e-05	4.54e-08	4.91e-05	1.23e-08	4.91e-05	5.65e-08	4.91e-05	1.85e-08	4.91e-05	5.58e-08	4.91e-05	1.5e-08		2.43e-05	1.16e-07	2.43e-05	1.14e-07						1.94e-06	9.63e-08	1.95e-06	4.46e-10	1.95e-06	3.1e-10
	4.99e-05	3.7e-08	4.99e-05	1.51e-08	4.99e-05	1.73e-08	4.99e-05	1.58e-08	4.99e-05	5.7e-08	4.99e-05	1.37e-08	4.99e-05	9.7e-09	4.99e-05	1.17e-08	4.99e-05	1.88e-08	4.99e-05	1.82e-08	4.99e-05	1.79e-08	4.99e-05	1.46e-08		2.47e-05	1.16e-07	2.47e-05	1.14e-07						1.97e-06	9.66e-08	1.98e-06	4.52e-10	1.98e-06	4.16e-10
																										2.51e-05	1.16e-07	2.51e-05	1.15e-07						2e-06	9.69e-08	2.01e-06	4.57e-10	2.01e-06	4.31e-10
																										2.55e-05	1.16e-07	2.55e-05	1.15e-07						2.03e-06	9.72e-08	2.04e-06	4.6e-10	2.04e-06	4.38e-10
																										2.59e-05	1.16e-07	2.59e-05	1.15e-07						2.07e-06	9.75e-08	2.07e-06	4.7e-10	2.08e-06	4.53e-10
																										2.63e-05	1.16e-07	2.63e-05	1.16e-07						2.1e-06	9.78e-08	2.11e-06	4.75e-10	2.11e-06	4.58e-10
																										2.67e-05	1.17e-07	2.67e-05	1.17e-07						2.13e-06	9.81e-08	2.14e-06	4.8e-10	2.14e-06	4.73e-10
																										2.71e-05	1.17e-07	2.71e-05	1.17e-07						2.16e-06	9.84e-08	2.17e-06	4.86e-10	2.17e-06	4.84e-10
																										2.75e-05	1.18e-07	2.75e-05	9.84e-08						2.19e-06	9.87e-08	2.2e-06	4.91e-10	2.2e-06	4.87e-10
																										2.79e-05	9.54e-08	2.79e-05	2.6e-08						2.22e-06	9.9e-08	2.23e-06	4.96e-10	2.23e-06	4.89e-10
																										2.82e-05	2.37e-08	2.82e-05	8.36e-09						2.25e-06	9.93e-08	2.26e-06	4.99e-10	2.26e-06	4.91e-10
																										2.86e-05	7.55e-09	2.86e-05	7.69e-09						2.29e-06	9.95e-08	2.29e-06	5.01e-10	2.3e-06	4.95e-10
																										2.9e-05	7.57e-09	2.9e-05	8.2e-09						2.32e-06	9.98e-08	2.33e-06	5.03e-10	2.33e-06	5.04e-10
																										2.94e-05	8.59e-09	2.94e-05	5.76e-09						2.35e-06	1e-07	2.36e-06	5.02e-10	2.36e-06	5.12e-10
																										2.98e-05	8.64e-09	2.98e-05	5.04e-09						2.38e-06	1e-07	2.39e-06	5.01e-10	2.39e-06	5.14e-10
																										3.02e-05	8.89e-09	3.02e-05	4.26e-09						2.41e-06	1.01e-07	2.42e-06	5.01e-10	2.42e-06	5.17e-10
																										3.06e-05	9.09e-09	3.06e-05	3.42e-09						2.44e-06	1.01e-07	2.45e-06	5.03e-10	2.45e-06	5.2e-10
																										3.1e-05	9.29e-09	3.1e-05	8.44e-09						2.47e-06	1.01e-07	2.48e-06	5.02e-10	2.48e-06	5.2e-10
																										3.14e-05	9.99e-09	3.14e-05	6.31e-08						2.5e-06	1.02e-07	2.51e-06	5e-10	2.52e-06	5.21e-10
																										3.18e-05	6.21e-08	3.18e-05	1.12e-07						2.54e-06	1.02e-07	2.55e-06	4.99e-10	2.55e-06	5.24e-10
																										3.22e-05	1.11e-07	3.22e-05	1.15e-07						2.57e-06	1.02e-07	2.58e-06	4.97e-10	2.58e-06	5.05e-10
																										3.26e-05	1.16e-07	3.26e-05	1.15e-07						2.6e-06	1.02e-07	2.61e-06	4.96e-10	2.61e-06	5.1e-10
																										3.3e-05	1.16e-07	3.3e-05	1.15e-07						2.63e-06	1.03e-07	2.64e-06	4.95e-10	2.64e-06	5.09e-10
																										3.33e-05	1.16e-07	3.33e-05	1.15e-07						2.66e-06	1.03e-07	2.67e-06	4.92e-10	2.67e-06	4.98e-10
																										3.37e-05	1.16e-07	3.37e-05	1.15e-07						2.69e-06	1.03e-07	2.7e-06	4.89e-10	2.7e-06	4.95e-10
																										3.41e-05	1.16e-07	3.41e-05	1.15e-07						2.72e-06	1.03e-07	2.73e-06	4.85e-10	2.74e-06	4.96e-10
																										3.45e-05	1.16e-07	3.45e-05	1.15e-07						2.75e-06	1.04e-07	2.77e-06	4.77e-10	2.77e-06	4.81e-10
																										3.49e-05	1.17e-07	3.49e-05	1.15e-07						2.79e-06	1.04e-07	2.8e-06	4.71e-10	2.8e-06	4.78e-10
																										3.53e-05	1.17e-07	3.53e-05	1.15e-07						2.82e-06	1.04e-07	2.83e-06	4.64e-10	2.83e-06	4.82e-10
																										3.57e-05	1.17e-07	3.57e-05	1.15e-07						2.85e-06	1.05e-07	2.86e-06	4.56e-10	2.86e-06	4.72e-10
																										3.61e-05	1.17e-07	3.61e-05	1.16e-07						2.88e-06	1.05e-07	2.89e-06	4.47e-10	2.89e-06	4.73e-10
																										3.65e-05	1.18e-07	3.65e-05	1.16e-07						2.91e-06	1.05e-07	2.92e-06	4.42e-10	2.92e-06	4.75e-10
																										3.69e-05	1.18e-07	3.69e-05	1.17e-07						2.94e-06	1.05e-07	2.95e-06	4.45e-10	2.96e-06	4.61e-10
																										3.73e-05	1.18e-07	3.73e-05	1.14e-07						2.97e-06	1.06e-07	2.99e-06	4.59e-10	2.99e-06	4.58e-10
																										3.77e-05	1.16e-07	3.77e-05	6.62e-08						3.01e-06	1.06e-07	3.02e-06	4.48e-10	3.02e-06	4.61e-10
																										3.81e-05	5.9e-08	3.81e-05	1.08e-08						3.04e-06	1.06e-07	3.05e-06	4.44e-10	3.05e-06	4.53e-10
																										3.84e-05	9.17e-09	3.84e-05	9.8e-09						3.07e-06	1.07e-07	3.08e-06	4.39e-10	3.08e-06	4.48e-10
																										3.88e-05	6.6e-09	3.88e-05	9.47e-09						3.1e-06	1.07e-07	3.11e-06	4.3e-10	3.11e-06	4.49e-10
																										3.92e-05	7.41e-09	3.92e-05	9.16e-09						3.13e-06	1.07e-07	3.14e-06	4.22e-10	3.14e-06	4.32e-10
																										3.96e-05	8.17e-09	3.96e-05	8.88e-09						3.16e-06	1.07e-07	3.17e-06	4.1e-10	3.18e-06	4.3e-10
																										4e-05	8.72e-09	4e-05	8.47e-09						3.19e-06	1.08e-07	3.21e-06	3.88e-10	3.21e-06	4.29e-10
																										4.04e-05	9.35e-09	4.04e-05	8.06e-09						3.22e-06	1.08e-07	3.24e-06	3.72e-10	3.24e-06	4.13e-10
																										4.08e-05	9.92e-09	4.08e-05	9.19e-09						3.26e-06	1.08e-07	3.27e-06	3.62e-10	3.27e-06	3.98e-10
																										4.12e-05	1.07e-08	4.12e-05	3.13e-08						3.29e-06	1.08e-07	3.3e-06	3.5e-10	3.3e-06	3.88e-10
																										4.16e-05	2.55e-08	4.16e-05	9.77e-08						3.32e-06	1.09e-07	3.33e-06	3.38e-10	3.33e-06	3.72e-10
																										4.2e-05	9.27e-08	4.2e-05	1.15e-07						3.35e-06	1.09e-07	3.36e-06	3.3e-10	3.36e-06	3.6e-10
																										4.24e-05	1.13e-07	4.24e-05	1.15e-07						3.38e-06	1.09e-07	3.39e-06	3.21e-10	3.4e-06	3.38e-10
																										4.28e-05	1.13e-07	4.28e-05	1.15e-07						3.41e-06	1.1e-07	3.43e-06	3.22e-10	3.43e-06	3.27e-10
																										4.32e-05	1.13e-07	4.31e-05	1.15e-07						3.44e-06	1.1e-07	3.46e-06	3.14e-10	3.46e-06	3.21e-10
																										4.35e-05	1.13e-07	4.35e-05	1.15e-07						3.48e-06	1.1e-07	3.49e-06	3.05e-10	3.49e-06	3.08e-10
																										4.39e-05	1.13e-07	4.39e-05	1.15e-07						3.51e-06	1.1e-07	3.52e-06	2.97e-10	3.52e-06	3.03e-10
																										4.43e-05	1.13e-07	4.43e-05	1.15e-07						3.54e-06	1.11e-07	3.55e-06	2.87e-10	3.55e-06	2.92e-10
																										4.47e-05	1.14e-07	4.47e-05	1.15e-07						3.57e-06	1.11e-07	3.58e-06	2.76e-10	3.58e-06	2.79e-10
																										4.51e-05	1.14e-07	4.51e-05	1.15e-07						3.6e-06	1.11e-07	3.61e-06	2.64e-10	3.62e-06	2.66e-10
																										4.55e-05	1.14e-07	4.55e-05	1.16e-07						3.63e-06	1.11e-07	3.65e-06	2.52e-10	3.65e-06	2.49e-10
																										4.59e-05	1.14e-07	4.59e-05	1.16e-07						3.66e-06	1.12e-07	3.68e-06	2.42e-10	3.68e-06	2.33e-10
																										4.63e-05	1.15e-07	4.63e-05	1.17e-07						3.69e-06	1.12e-07	3.71e-06	2.32e-10	3.71e-06	2.16e-10
																										4.67e-05	1.15e-07	4.67e-05	1.17e-07						3.73e-06	1.12e-07	3.74e-06	2.25e-10	3.74e-06	2.07e-10
																										4.71e-05	1.16e-07	4.71e-05	1.16e-07						3.76e-06	1.12e-07	3.77e-06	2.23e-10	3.77e-06	2.01e-10
																										4.75e-05	1.14e-07	4.75e-05	9.33e-08						3.79e-06	1.13e-07	3.8e-06	2.2e-10	3.8e-06	1.84e-10
																										4.79e-05	8.98e-08	4.79e-05	2.38e-08						3.82e-06	1.13e-07	3.83e-06	2.15e-10	3.84e-06	1.67e-10
																										4.83e-05	1.98e-08	4.82e-05	6.25e-09						3.85e-06	1.13e-07	3.87e-06	2.11e-10	3.87e-06	1.52e-10
																										4.86e-05	4.89e-09	4.86e-05	6.26e-09						3.88e-06	1.14e-07	3.9e-06	2.08e-10	3.9e-06	1.39e-10
																										4.9e-05	5.66e-09	4.9e-05	5.88e-09						3.91e-06	1.14e-07	3.93e-06	2.04e-10	3.93e-06	1.36e-10
																										4.94e-05	6.4e-09	4.94e-05	5.5e-09						3.94e-06	1.14e-07	3.96e-06	2.01e-10	3.96e-06	1.33e-10
																										4.98e-05	6.86e-09	4.98e-05	5.25e-09						3.98e-06	1.14e-07	3.99e-06	2e-10	3.99e-06	1.37e-10
																										5.02e-05	7.41e-09	5.02e-05	4.57e-09
																										5.06e-05	7.92e-09	5.06e-05	4.03e-09
																										5.1e-05	8.17e-09	5.1e-05	1.58e-08
																										5.14e-05	1.53e-08	5.14e-05	6.62e-08
																										5.18e-05	5.87e-08	5.18e-05	1.13e-07
																										5.22e-05	1.08e-07	5.22e-05	1.15e-07
																										5.26e-05	1.12e-07	5.26e-05	1.15e-07
																										5.3e-05	1.12e-07	5.3e-05	1.15e-07
																										5.34e-05	1.12e-07	5.33e-05	1.15e-07
																										5.37e-05	1.12e-07	5.37e-05	1.15e-07
																										5.41e-05	1.12e-07	5.41e-05	1.15e-07
																										5.45e-05	1.13e-07	5.45e-05	1.15e-07
																										5.49e-05	1.13e-07	5.49e-05	1.15e-07
																										5.53e-05	1.13e-07	5.53e-05	1.16e-07
																										5.57e-05	1.14e-07	5.57e-05	1.16e-07
																										5.61e-05	1.14e-07	5.61e-05	1.16e-07
																										5.65e-05	1.14e-07	5.65e-05	1.17e-07
																										5.69e-05	1.15e-07	5.69e-05	1.17e-07
																										5.73e-05	1.16e-07	5.73e-05	1.07e-07
																										5.77e-05	1.05e-07	5.77e-05	6.13e-08
																										5.81e-05	5.63e-08	5.81e-05	9.94e-09
																										5.85e-05	7.64e-09	5.84e-05	7.79e-09
																										5.88e-05	4.47e-09	5.88e-05	7.64e-09
																										5.92e-05	5.77e-09	5.92e-05	7.41e-09
																										5.96e-05	6.71e-09	5.96e-05	7.07e-09
																										6e-05	7.43e-09	6e-05	6.62e-09
																										6.04e-05	8.29e-09	6.04e-05	5.53e-09
																										6.08e-05	8.84e-09	6.08e-05	7.45e-09
																										6.12e-05	1.03e-08	6.12e-05	3.61e-08
																										6.16e-05	3.2e-08	6.16e-05	9.56e-08
																										6.2e-05	8.69e-08	6.2e-05	1.16e-07
																										6.24e-05	1.11e-07	6.24e-05	1.15e-07
																										6.28e-05	1.11e-07	6.28e-05	1.15e-07
																										6.32e-05	1.11e-07	6.32e-05	1.16e-07
																										6.36e-05	1.11e-07	6.35e-05	1.16e-07
																										6.39e-05	1.11e-07	6.39e-05	1.16e-07
																										6.43e-05	1.11e-07	6.43e-05	1.16e-07
																										6.47e-05	1.12e-07	6.47e-05	1.16e-07
																										6.51e-05	1.12e-07	6.51e-05	1.16e-07
																										6.55e-05	1.12e-07	6.55e-05	1.16e-07
																										6.59e-05	1.12e-07	6.59e-05	1.16e-07
																										6.63e-05	1.12e-07	6.63e-05	1.17e-07
																										6.67e-05	1.13e-07	6.67e-05	1.18e-07
																										6.71e-05	1.13e-07	6.71e-05	1.16e-07
																										6.75e-05	1.12e-07	6.75e-05	8.97e-08
																										6.79e-05	8.43e-08	6.79e-05	3.44e-08
																										6.83e-05	2.62e-08	6.83e-05	1.08e-08
																										6.87e-05	2.98e-09	6.86e-05	1.1e-08
																										6.9e-05	3.14e-09	6.9e-05	1.08e-08
																										6.94e-05	3.91e-09	6.94e-05	1.06e-08
																										6.98e-05	4.37e-09	6.98e-05	1.04e-08
																										7.02e-05	4.74e-09	7.02e-05	1.02e-08

## Sheet: Figure-6
	Manual	GPT-4o
Set Point (V)	Friction (V)	Friction (V)
0.2	0.000178688	0.000184436
0.4	0.000185933	0.000198025
0.6	0.000186616	0.000211529
0.8	0.000221742	0.000372741
1	0.000302121	0.00153414
1.2	0.0012267	0.00227218

## Sheet: Figure S5
	Single-agent architecture					Multi-agent architecture
	GPT-4o	GPt-3.5	Llama-3.3	Claude-3.5		GPT-4o	GPt-3.5	Llama-3.3	Claude-3.5
Trial 1	60	30	30	40		80	20	30	45
Trial 2	55	25	40	40		55	20	40	35
Trial 3	60	15	25	50		75	20	30	35
Average	58.3333	23.3333	31.6667	43.3333		70	20	33.3333	38.3333
SD	2.88675	7.63763	7.63763	5.7735		13.2288	0	5.7735	5.7735
